# Supplementary material for: Does Proteomic Mirror Reflect Clinical Characteristics of Obesity?
Source: J Pers Med. 2021 Jan 21;11(2):64. doi: 10.3390/jpm11020064 (PMC7912072; doi:10.3390/jpm11020064)
Supplement: Supplementary file 1 [file jpm-11-00064-s001.zip]

Archive with 2 entries (2 files):
- supplementary_table_1_fix.xlsx
- Supplementary File S1.pdf
